# Supplementary material for: RinRK1 enhances NF receptors accumulation in nanodomain-like structures at root-hair tip
Source: Nat Commun. 2024 Apr 26;15:3568. doi: 10.1038/s41467-024-47794-4 (PMC11053012; doi:10.1038/s41467-024-47794-4)
Supplement: Supplementary file 4 — Source data [file 41467_2024_47794_MOESM4_ESM.xlsx]

## Sheet: Figure 1
Figure 1 c

## Sheet: Figure 2
Figure 2 b, Supplementary Dataset, one-way ANOVA
Calculated data Figure 2 b
Number of families	1
Number of comparisons per family	4
Alpha	0.05
Dunnett's multiple comparison test
WT
Variable	Mean1	Mean2	n1	n2	SD1	SD2	SE of diff.	Mean Diff.	adjusted p-values	DF	F （DFn，DFd）	Significantly different (*P < 0.05, **P < 0.01)?
WT-Mock vs. WT-M.loti	1.041	2.55	15	16	0.0792875	0.434571	0.1031	-1.509	<0.0001	71	F (4, 71) = 101.1	**, yes
WT-Mock vs. WT-NF	1.041	2.095	15	15	0.0792875	0.428908	0.1048	-1.054	<0.0001	71		**, yes
WT-Mock vs. WT-nodC	1.041	1.024	15	15	0.0792875	0.118475	0.1048	0.01727	0.9993	71		no
WT-Mock vs. WT-MβCD	1.041	0.9856	15	15	0.0792875	0.103936	0.1048	0.05541	0.9564	71		no
Number of families	1
Number of comparisons per family	2
Alpha	0.05
Dunnett's multiple comparison test
nfr1-1
Variable	Mean1	Mean2	n1	n2	SD1	SD2	SE of diff.	Mean Diff.	adjusted p-values	DF	F （DFn，DFd）	Significantly different (*P < 0.05, **P < 0.01)?
nfr1-1-Mock vs. WT-Mock	1.06	1.041	15	15	0.0912202	0.0792875	0.03474	0.01867	0.8132	42	F (2, 42) = 0.3718	no
nfr1-1-Mock vs. nfr1-1-M.loti	1.06	1.03	15	15	0.0912202	0.11198	0.03474	0.02962	0.6049	42		no
Number of families	1
Number of comparisons per family	2
Alpha	0.05
Dunnett's multiple comparison test
nfr5-3
Variable	Mean1	Mean2	n1	n2	SD1	SD2	SE of diff.	Mean Diff.	adjusted p-values	DF	F （DFn，DFd）	Significantly different (*P < 0.05, **P < 0.01)?
nfr5-3-Mock vs. WT-Mock	0.9807	1.041	17	15	0.127134	0.0792875	0.03968	-0.06027	0.2321	48	F (2, 48) = 1.508	no
nfr5-3-Mock vs. nfr5-3-M.loti	0.9807	0.9816	17	19	0.127134	0.119178	0.0374	-0.0009439	0.9995	48		no
Number of families	1
Number of comparisons per family	2
Alpha	0.05
Dunnett's multiple comparison test
flot1-1
Variable	Mean1	Mean2	n1	n2	SD1	SD2	SE of diff.	Mean Diff.	adjusted p-values	DF	F （DFn，DFd）	Significantly different (*P < 0.05, **P < 0.01)?
flot1-1-Mock vs. WT-Mock	1.01	1.041	15	15	0.108685	0.0792875	0.0438	-0.03049	0.71	43	F (2, 43) = 0.3347	no
flot1-1-Mock vs. flot1-1-M.loti	1.01	1.042	15	16	0.108685	0.156048	0.04311	-0.03121	0.6911	43		no
n: root hair number from different transgenic plants
Figure 2 a: RinRK1-GFP, anti-GFP
Raw data Figure 2 b
Genotype-treatment/tip-trunk signal ratio	1	2	3	4	5	6	7	8	9	10	11	12	13	14	15	16	17	18	19	mean	SD
WT-Mock	1.06421	1.19361	1.09519	1.07595	0.929955	0.972294	1.03273	0.981263	1.10768	0.994848	0.924812	1.08929	0.96679	1.03798	1.14783					1.041	0.0792875
WT-M.loti	2.49514	2.95775	2.13543	2.097	1.83536	2.2508	2.09914	2.03432	2.49156	2.90706	2.83618	2.56739	3.12934	3.2164	2.95594	2.79368				2.55	0.434571
WT-NF	3.0928	1.53778	1.80373	1.6802	2.09357	1.77675	1.85262	1.87509	2.04288	1.58706	2.46403	2.33948	2.35825	2.3668	2.54693					2.095	0.428908
WT-nodC	1.14121	0.910767	0.898698	0.94652	0.934026	0.938753	1.06068	1.28985	1.04569	0.979603	0.959756	1.01683	0.975443	1.25111	1.0065					1.024	0.118475
WT-MβCD	0.999499	1.14987	1.17815	0.971097	0.858225	1.03069	1.0837	0.871161	0.853688	1.03227	0.974069	0.934125	0.836265	1.01875	0.991727					0.9856	0.103936
nfr1-1-Mock	1.10722	1.04795	1.13865	0.965834	1.01807	1.03985	1.12261	1.01762	1.15299	1.16866	1.05214	0.89352	0.961284	0.982921	1.22515					1.06	0.0912202
nfr1-1-M.loti	1.0416	1.08583	1.14234	0.869673	0.996621	0.932798	0.95994	1.03912	1.0311	1.13073	1.14324	1.04091	1.26263	0.897111	0.87652					1.03	0.11198
nfr5-3-Mock	1.0612	0.78051	0.939035	0.872455	0.982957	0.86778	0.834741	0.821125	1.02571	1.26101	1.11447	1.05524	1.10198	1.0577	1.05876	0.935372	0.901715			0.9807	0.127134
nfr5-3-M.loti	0.827078	0.966735	0.798253	1.12204	0.805421	0.781845	1.00785	1.01687	1.03387	1.13178	1.14648	0.919346	0.875669	0.966095	1.07127	1.14463	1.01676	1.01731	1.00177	0.9816	0.119178
flot1-1-Mock	1.23598	1.07391	1.06427	0.877779	0.920639	0.89539	0.912585	0.951015	1.02624	1.0659	0.977583	0.913248	0.965047	1.08081	1.19674					1.01	0.108685
flot1-1-M.loti	1.12403	0.804992	1.16273	1.07887	1.39901	1.01339	1.10547	1.00981	0.954149	0.891593	0.751971	0.97129	1.07724	1.08976	1.0187	1.21396				1.042	0.156048

## Sheet: Figure 3
Figure 3 j, Supplementary Dataset, one-way ANOVA
Calculated data Figure 3 j
Number of families	1
Number of comparisons per family	2
Alpha	0.05
Dunnett's multiple comparison test
WT
Variable	Mean1	Mean2	n1	n2	SD1	SD2	SE of diff.	Mean Diff.	adjusted p-values	DF	F （DFn，DFd）	Significantly different (*P < 0.05, **P < 0.01)?
WT-Mock vs. WT-M.loti	1.099	2.47	15	16	0.149201	2.47023	0.2097	-1.372	<0.0001	43	F (2, 43) = 31.23	**, yes
WT-Mock vs. WT-NF	1.099	2.621	15	15	0.149201	2.62116	0.2131	-1.522	<0.0001	43		**, yes
Number of families	1
Number of comparisons per family	2
Alpha	0.05
Dunnett's multiple comparison test
rinrk1-1
Variable	Mean1	Mean2	n1	n2	SD1	SD2	SE of diff.	Mean Diff.	adjusted p-values	DF	F （DFn，DFd）	Significantly different (*P < 0.05, **P < 0.01)?
rinrk1-1-Mock vs. WT-Mock	1.139	1.099	15	15	1.13904	0.149201	0.049	0.04037	0.6246	42	F (2, 42) = 0.3463	no
rinrk1-1-Mock vs. rinrk1-1-M.loti	1.139	1.124	15	15	1.13904	1.12385	0.049	0.01519	0.9324	42		no
Number of families	1
Number of comparisons per family	2
Alpha	0.05
Dunnett's multiple comparison test
flot1-1
Variable	Mean1	Mean2	n1	n2	SD1	SD2	SE of diff.	Mean Diff.	adjusted p-values	DF	F （DFn，DFd）	Significantly different (*P < 0.05, **P < 0.01)?
flot1-1-Mock vs. WT-Mock	1.12	1.099	15	15	1.12032	0.149201	0.05425	0.02165	0.8911	42	F (2, 42) = 0.09891	no
flot1-1-Mock vs. flot1-1-M.loti	1.12	1.119	15	15	1.12032	1.11872	0.05425	0.001592	0.9994	42		no
Number of families	1
Number of comparisons per family	2
Alpha	0.05
Dunnett's multiple comparison test
nfr5-3
Variable	Mean1	Mean2	n1	n2	SD1	SD2	SE of diff.	Mean Diff.	adjusted p-values	DF	F （DFn，DFd）	Significantly different (*P < 0.05, **P < 0.01)?
nfr5-3-Mock vs. WT-Mock	1.054	1.099	15	15	1.05368	0.149201	0.05145	-0.04499	0.5892	43	F (2, 43) = 0.9501	no
nfr5-3-Mock vs. nfr5-3-M.loti	1.054	1.123	15	16	1.05368	1.12265	0.05063	-0.06897	0.3013	43		no
Figure 3 t, Supplementary Dataset, one-way ANOVA
Calculated data Figure 3 t
Number of families	1
Number of comparisons per family	2
Alpha	0.05
Dunnett's multiple comparison test
WT
Variable	Mean1	Mean2	n1	n2	SD1	SD2	SE of diff.	Mean Diff.	adjusted p-values	DF	F （DFn，DFd）	Significantly different (*P < 0.05, **P < 0.01)?
WT-Mock vs. WT-M.loti	1.114	2.815	15	15	0.215982	0.714531	0.1987	-1.701	<0.0001	42	F (2, 42) = 40.58	**, yes
WT-Mock vs. WT-NF	1.114	2.45	15	15	0.215982	0.575816	0.1987	-1.335	<0.0001	42		**, yes
Number of families	1
Number of comparisons per family	2
Alpha	0.05
Dunnett's multiple comparison test
rinrk1-1
Variable	Mean1	Mean2	n1	n2	SD1	SD2	SE of diff.	Mean Diff.	adjusted p-values	DF	F （DFn，DFd）	Significantly different (*P < 0.05, **P < 0.01)?
rinrk1-1-Mock vs. WT-Mock	1.085	1.114	15	15	0.102861	0.215982	0.06115	-0.02921	0.8486	42	F (2, 42) = 0.1785	no
rinrk1-1-Mock vs. rinrk1-1-M.loti	1.085	1.119	15	15	0.102861	0.164063	0.06115	-0.03362	0.8057	42		no
Number of families	1
Number of comparisons per family	2
Alpha	0.05
Dunnett's multiple comparison test
flot1-1
Variable	Mean1	Mean2	n1	n2	SD1	SD2	SE of diff.	Mean Diff.	adjusted p-values	DF	F （DFn，DFd）	Significantly different (*P < 0.05, **P < 0.01)?
flot1-1-Mock vs. WT-Mock	1.083	1.114	15	15	0.120341	0.215982	0.05931	-0.03137	0.8184	42	F (2, 42) = 0.7790	no
flot1-1-Mock vs. flot1-1-M.loti	1.083	1.157	15	15	0.120341	0.134238	0.05931	-0.07376	0.3628	42		no
Number of families	1
Number of comparisons per family	2
Alpha	0.05
Dunnett's multiple comparison test
nfr1-1
Variable	Mean1	Mean2	n1	n2	SD1	SD2	SE of diff.	Mean Diff.	adjusted p-values	DF	F （DFn，DFd）	Significantly different (*P < 0.05, **P < 0.01)?
nfr1-1-Mock vs. WT-Mock	1.176	1.114	15	15	0.154104	0.215982	0.06541	0.06206	0.541	42	F (2, 42) = 0.5307	no
nfr1-1-Mock vs. nfr1-1-M.loti	1.176	1.122	15	15	0.154104	0.160857	0.06541	0.05378	0.6257	42		no
n: root hair number from different transgenic plants
raw data Figure 3 j
Genotype-treatment/tip-trunk signal ratio	1	2	3	4	5	6	7	8	9	10	11	12	13	14	15	16	mean	SD
WT-Mock	1.22608	1.19667	1.19961	0.890865	1.02859	1.21769	1.2449	1.25887	0.832473	1.12144	1.22584	1.1616	0.898002	0.916737	1.06067		1.099	0.149201
WT-M.loti	2.88441	3.13643	4.29839	2.29723	2.39745	2.41251	1.71899	1.76848	2.5048	2.72073	2.22904	1.93778	2.68715	1.95126	2.51899	2.05997	2.47	2.47023
WT-NF	2.44292	2.81174	2.90733	1.63826	2.21909	1.84873	1.79664	3.76974	2.58582	4.2173	2.0629	2.2678	2.57454	2.3483	3.82634		2.621	2.62116
rinrk1-1-Mock	1.07582	1.17192	1.33866	1.03346	1.16506	1.28599	1.09526	1.2332	0.91635	1.20656	1.15492	1.19055	1.1078	0.92082	1.18924		1.139	1.13904
rinrk1-1-M.loti	1.29862	1.16772	0.977997	1.04477	1.26119	1.11634	1.2237	0.949861	1.28303	1.15224	1.32128	1.09427	1.02469	0.91766	1.02438		1.124	1.12385
flot1-1-Mock	1.19255	1.11723	1.29554	1.08869	1.0524	1.19343	0.909826	0.890803	1.29018	1.26944	0.922982	1.15191	1.20089	1.09036	1.13853		1.12	1.12032
flot1-1-M.loti	0.951592	1.34319	1.20563	0.917415	0.889004	1.08353	1.34452	1.31083	1.17408	1.03106	0.991213	1.27091	1.02536	1.27251	0.970035		1.119	1.11872
nfr5-3-Mock	1.07231	1.00733	1.3566	1.00135	0.900137	1.19595	1.16034	1.21331	1.17766	0.917335	0.857953	0.989761	1.08302	0.939206	0.932935		1.054	1.05368
nfr5-3-M.loti	1.2091	0.935734	0.877665	0.98132	1.19966	0.999907	1.30342	1.12717	1.02309	1.29382	1.13594	1.23063	1.09659	1.25402	1.06649	1.22785	1.123	1.12265
raw data Figure 3 t
Genotype-treatment/tip-trunk signal ratio	1	2	3	4	5	6	7	8	9	10	11	12	13	14	15	mean	SD
WT-Mock	1.01985	0.891849	0.984262	0.767453	1.04201	1.23027	0.745853	1.30311	1.2558	1.48718	1.35504	1.28223	1.20709	1.13919	1.00059	1.114	0.215982
WT-M.loti	3.10494	2.93259	3.21683	3.63581	3.20881	2.89309	1.65358	3.67073	3.99734	2.96392	2.08515	1.73557	2.30178	2.77588	2.04724	2.815	0.714531
WT-NF	1.84178	2.03503	2.57553	2.17296	2.28542	2.06634	3.29602	3.9538	2.86053	1.98964	2.62426	1.99505	2.20299	2.12558	2.71784	2.45	0.575816
rinrk1-1-Mock	0.921268	1.00799	1.34085	1.11691	1.07366	1.05617	1.12851	1.01915	1.06955	1.15165	1.23049	1.01583	1.10776	0.991424	1.04244	1.085	0.102861
rinrk1-1-M.loti	1.36148	1.42435	1.02337	1.09169	1.30349	0.91377	1.25599	1.03815	0.876261	1.02403	1.09473	1.19761	1.17326	1.06081	0.938977	1.119	0.164063
flot1-1-Mock	1.0022	1.17239	0.989545	1.03583	0.951614	0.845063	1.07468	1.08397	1.29837	0.967192	1.10635	1.11212	1.18081	1.20727	1.21387	1.083	0.120341
flot1-1-M.loti	1.1302	1.28697	1.21053	1.39665	1.226	1.17126	1.01865	1.26081	1.11628	1.29266	0.921042	1.05403	1.24435	0.979358	1.03883	1.157	0.134238
nfr1-1-Mock	1.18674	1.03831	1.16423	1.31069	0.978967	1.26208	1.44092	1.24835	0.930518	1.14964	1.00676	1.30408	1.0403	1.18372	1.39735	1.176	0.154104
nfr1-1-M.loti	1.13001	1.19657	1.06934	0.957113	1.25024	1.00571	1.10294	1.35466	1.03697	1.17445	1.3669	0.811406	1.30044	1.16277	0.916396	1.122	0.160857

## Sheet: Figure 4
Figure 4 f, Supplementary Dataset, one-way ANOVA
Calculated data Figure 4 f
Number of families	1
Number of comparisons per family	2
Alpha	0.05
Dunnett's multiple comparison test
WT
Variable	Mean1	Mean2	n1	n2	SD1	SD2	SE of diff.	Mean Diff.	adjusted p-values	DF	F （DFn，DFd）	Significantly different (*P < 0.05, **P < 0.01)?
WT-Mock vs. WT-M.loti	1.042	2.551	15	16	0.1106	0.672464	0.1681	-1.51	<0.0001	43	F (2, 43) = 45.95	**, yes
WT-Mock vs. WT-NF	1.042	2.313	15	15	0.1106	0.418164	0.1707	-1.272	<0.0001	43		**, yes
Number of families	1
Number of comparisons per family	2
Alpha	0.05
Dunnett's multiple comparison test
flot1-1
Variable	Mean1	Mean2	n1	n2	SD1	SD2	SE of diff.	Mean Diff.	adjusted p-values	DF	F （DFn，DFd）	Significantly different (*P < 0.05, **P < 0.01)?
flot1-1-Mock vs. WT-Mock	1.099	1.042	15	15	0.211492	0.1106	0.05849	0.0574	0.5198	42	F (2, 42) = 0.6829	no
flot1-1-Mock vs. flot1-1-M.loti	1.099	1.102	15	15	0.211492	0.141512	0.05849	-0.003456	0.9974	42		no
Figure 4 l, Supplementary Dataset, one-way ANOVA
Calculated data Figure 4 l
Number of families	1
Number of comparisons per family	2
Alpha	0.05
Dunnett's multiple comparison test
WT
Variable	Mean1	Mean2	n1	n2	SD1	SD2	SE of diff.	Mean Diff.	adjusted p-values	DF	F （DFn，DFd）	Significantly different (*P < 0.05, **P < 0.01)?
WT-Mock vs. WT-M.loti	1.077	2.379	15	15	0.147563	0.396314	0.1126	-1.301	<0.0001	42	F (2, 42) = 74.14	**, yes
WT-Mock vs. WT-NF	1.077	2.101	15	15	0.147563	0.326008	0.1126	-1.023	<0.0001	42		**, yes
Number of families	1
Number of comparisons per family	2
Alpha	0.05
Dunnett's multiple comparison test
flot1-1
Variable	Mean1	Mean2	n1	n2	SD1	SD2	SE of diff.	Mean Diff.	adjusted p-values	DF	F （DFn，DFd）	Significantly different (*P < 0.05, **P < 0.01)?
flot1-1-Mock vs. WT-Mock	1.083	1.077	15	15	0.0878215	1.077	0.0456	0.005288	0.9902	42	F (2, 42) = 0.009019	no
flot1-1-Mock vs. flot1-1-M.loti	1.083	1.083	15	15	0.0878215	0.131551	0.0456	-3.307e-05	>0.9999	42		no
n: root hair number from different transgenic plants
raw data Figure 4 f
Genotype-treatment/tip-trunk signal ratio	1	2	3	4	5	6	7	8	9	10	11	12	13	14	15	16	mean	SD
WT-Mock	1.05342	1.08795	1.00916	0.801082	1.21139	0.942175	1.01783	1.1305	1.16487	1.18441	1.08931	0.954769	0.912923	1.01265	1.05055		1.042	0.1106
WT-M.loti	2.88866	2.40484	1.95387	2.08835	3.52807	1.76904	2.04871	3.67757	3.44744	1.88181	1.97555	2.78984	2.15586	2.47147	3.57041	2.16593	2.551	0.672464
WT-NF	3.1004	2.20079	2.31509	2.46261	2.66166	2.01726	1.78518	2.32409	2.21229	2.92851	1.58428	2.188	2.80062	2.10666	2.01407		2.313	0.418164
flot1-1-Mock	1.23519	0.980031	1.17404	0.935004	1.21025	1.24916	1.67009	1.21935	0.885991	0.773072	1.04209	1.00729	1.09564	0.9594	1.04735		1.099	0.211492
flot1-1-M.loti	1.17389	1.13787	1.33099	1.10474	1.02951	0.870141	1.2343	1.03845	0.993912	1.31471	0.943558	0.985197	1.29582	1.05376	1.02893		1.102	0.141512
raw data Figure 4 l
Genotype-treatment/tip-trunk signal ratio	1	2	3	4	5	6	7	8	9	10	11	12	13	14	15	mean	SD
WT-Mock	1.37649	0.936937	1.16497	0.986456	0.908317	1.00405	1.28266	1.18191	1.08499	0.976893	1.0585	0.870286	0.98821	1.25419	1.08633	1.077	0.147563
WT-M.loti	2.52933	2.48232	1.90993	2.21314	3.29533	2.06428	2.40903	2.19024	2.77004	2.20649	2.51609	2.57476	1.81028	1.92069	2.79082	2.379	0.396314
WT-NF	2.11833	2.17589	2.26737	1.61657	2.08366	2.83814	1.86633	2.302	1.85403	2.49139	2.02572	2.43511	1.82022	1.80378	1.81351	2.101	0.326008
flot1-1-Mock	1.12815	1.27839	1.00617	1.11152	1.21377	1.06274	0.999842	1.0647	1.00211	0.964164	1.00274	1.03815	1.16225	1.09611	1.1097	1.083	0.0878215
flot1-1-M.loti	1.14614	1.11657	1.18793	0.991356	1.15711	0.901429	0.914431	1.35375	1.1124	1.14067	0.947632	1.26625	0.984284	1.03539	0.985672	1.083	0.131551

## Sheet: Figure 5
Figure 5 b, Supplementary Dataset, two-tailed student t-test analysis
Calculated data Figure 5 b
Relative expression
Variable	Mean1	Mean2	n1	n2	SE1	SE2	Tails	DF	t value	P value	P value summary	Significantly different (*P < 0.05， **P < 0.01)?
0d vs. 3d	1.00073	2.34721	4	4	0.0221292	0.251451	Two-tailed	3	-5.33422	0.0128786	*	yes
0d vs. 7d	1.00073	8.21328	4	4	0.0221292	0.171835	Two-tailed	3	-41.6298	3.05039e-05	**	yes
Expression levels were normalized against the reference gene Ubiquitin
Figure 5 i, Supplementary Dataset, two-tailed student t-test analysis
Calculated data Figure 5 i
IF
Variable	Mean1	Mean2	n1	n2	SE1	SE2	Tails	DF	t value	P value	P value summary	Significantly different (*P < 0.05， **P < 0.01)?
WT vs. flot1-1	41.3333	11.7273	12	11	7.43898	4.08565	Two-tailed	17	3.48836	0.00281418	**	yes
IT
Variable	Mean1	Mean2	n1	n2	SE1	SE2	Tails	DF	t value	P value	P value summary	Significantly different (*P < 0.05， **P < 0.01)?
WT vs. flot1-1	49.5833	16.7273	12	11	12.9495	5.87458	Two-tailed	15	2.3106	0.035489	*	yes
n: plant number
Figure 5 j, Supplementary Dataset, two-tailed student t-test analysis
Calculated data Figure 5 j
IF
Variable	Mean1	Mean2	n1	n2	SE1	SE2	Tails	DF	t value	P value	P value summary	Significantly different (*P < 0.05， **P < 0.01)?
EV/WT vs. CRISPR Cas9-Flot1/WT	6.1	2.01875	11	16	1.09229	0.501952	Two-tailed	14	3.3951	0.00435516	**	yes
IT
Variable	Mean1	Mean2	n1	n2	SE1	SE2	Tails	DF	t value	P value	P value summary	Significantly different (*P < 0.05， **P < 0.01)?
EV/WT vs. CRISPR Cas9-Flot1/WT	10.0364	2.75937	11	16	1.60047	0.531884	Two-tailed	12	4.31475	0.00100537	**	yes
n: plant number
raw data Figure 5 b
Ubiquitin/Ct value	1	2	3	4		Flot1/Ct value	1	2	3	4
0d	16.3791	16.3736	14.3739	14.6497		0d	34.9095	35.0551	30.2505	30.1934
3d	16.5742	16.4995	16.9198	16.9778		3d	34.104	34.1714	31.3311	31.0419
7d	16.9099	16.7851	17.0025	16.9301		7d	32.419	32.3008	29.6593	29.7195
raw data Figure 5 i
Genotype/IF numbers per plant	1	2	3	4	5	6	7	8	9	10	11	12	mean	SE
WT	5	8	57	29	80	77	60	39	46	58	21	16	41.3333	7.43898
flot1-1	21	2	4	19	2	43	5	4	25	2	2		11.7273	4.08565
Genotype/IT numbers per plant	1	2	3	4	5	6	7	8	9	10	11	12	mean	SE
WT	0	9	29	33	127	122	22	108	46	58	29	12	49.5833	12.9495
flot1-1	20	1	6	17	7	69	20	19	24	0	1		16.7273	5.87458
raw data Figure 5 j
Construct-genotype/IF numbers per cm	1	2	3	4	5	6	7	8	9	10	11	12	13	14	15	16	mean	SE
EV/WT	5.5	9.1	3.4	7.7	11.5	3.5	2.2	2.6	12.6	5.3	3.7						6.1	1.09229
CRISPR Cas9-Flot1/WT	6.1	2.7	3.2	1.1	2.6	0.4	3.7	5.3	0.75	0.5	1.25	4.3	0	0.4	0	0	2.01875	0.501952
Construct-genotype/IT numbers per cm	1	2	3	4	5	6	7	8	9	10	11	12	13	14	15	16	mean	SE
EV/WT	6.2	14.1	3.4	17.3	13.5	5.7	10.1	4	18	5.8	12.3						10.0364	1.60047
CRISPR Cas9-Flot1/WT	5.6	3.3	2	4.8	1.9	2.2	2.3	6.7	1.75	1.4	0.4	7	0.3	2.2	1	1.3	2.75937	0.531884

## Sheet: Figure 6
Figure 6 n, Supplementary Dataset, one-way ANOVA
Calculated data Figure 6 n
Number of families	1
Number of comparisons per family	4
Alpha	0.05
Dunnett's multiple comparison test
WT
Variable	Mean1	Mean2	n1	n2	SD1	SD2	SE of diff.	Mean Diff.	adjusted p-values	DF	F （DFn，DFd）	Significantly different (*P < 0.05, **P < 0.01)?
WT-Mock vs. WT-M.loti	1.103	2.198	15	17	0.0884599	0.407877	0.1196	-1.095	<0.0001	76	F (4, 76) = 75.99	**, yes
WT-Mock vs. WT-NF	1.103	2.571	15	17	0.0884599	0.579818	0.1196	-1.467	<0.0001	76		**, yes
WT-Mock vs. WT-nodC	1.103	1.099	15	15	0.0884599	0.114548	0.1233	0.004772	>0.9999	76		no
WT-Mock vs. WT-MβCD	1.103	1.05	15	17	0.0884599	0.144037	0.1196	0.05387	0.9742	76		no
Number of families	1
Number of comparisons per family	3
Alpha	0.05
Dunnett's multiple comparison test
rinrk1-1
Variable	Mean1	Mean2	n1	n2	SD1	SD2	SE of diff.	Mean Diff.	adjusted p-values	DF	F （DFn，DFd）	Significantly different (*P < 0.05, **P < 0.01)?
rinrk1-1-Mock vs. WT-Mock	1.058	1.103	15	15	0.139642	0.0884599	0.04045	-0.04589	0.5325	58	F (3, 58) = 2.088	no
rinrk1-1-Mock vs. rinrk1-1-M.loti	1.058	1.067	15	17	0.139642	0.130718	0.03924	-0.009868	0.9889	58		no
rinrk1-1-Mock vs. rinrk1-1-nodC	1.058	1.148	15	15	0.139642	0.063123	0.04045	-0.09037	0.075	58		no
Number of families	1
Number of comparisons per family	3
Alpha	0.05
Dunnett's multiple comparison test
nfr1-1
Variable	Mean1	Mean2	n1	n2	SD1	SD2	SE of diff.	Mean Diff.	adjusted p-values	DF	F （DFn，DFd）	Significantly different (*P < 0.05, **P < 0.01)?
nrf1-1-Mock vs. WT-Mock	1.102	1.103	15	15	0.146693	0.0884599	0.04791	-0.001559	>0.9999	56	F (3, 56) = 0.8320	no
nfr1-1-Mock vs. nfr1-1-M.loti	1.102	1.043	15	15	0.146693	0.13286	0.04791	0.05936	0.4663	56		no
nfr1-1-Mock vs. nfr1-1-nodC	1.102	1.107	15	15	0.146693	0.147913	0.04791	-0.005312	0.999	56		no
Number of families	1
Number of comparisons per family	2
Alpha	0.05
Dunnett's multiple comparison test
nfr5-3
Variable	Mean1	Mean2	n1	n2	SD1	SD2	SE of diff.	Mean Diff.	adjusted p-values	DF	F （DFn，DFd）	Significantly different (*P < 0.05, **P < 0.01)?
nrf5-3-Mock vs. WT-Mock	1.086	1.103	15	15	0.114839	0.0884599	0.03792	-0.01716	0.8628	42	F (2, 42) = 1.374	no
nfr5-3-Mock vs. nfr5-3-M.loti	1.086	1.042	15	15	0.114839	0.106505	0.03792	0.0438	0.4126	42		no
n: root hair number from different transgenic plants
raw data Figure 6 n
Genotype-treatment/tip-trunk signal ratio	1	2	3	4	5	6	7	8	9	10	11	12	13	14	15	16	17	mean	SD
WT-Mock	1.0247	1.19073	1.0746	1.08744	1.06332	1.00149	1.11459	1.03239	1.22601	1.03364	1.04986	1.22411	1.29661	1.06937	1.06261			1.103	0.0884599
WT-M.loti	1.73969	1.74637	1.81271	1.92491	1.91265	2.02372	2.24574	1.86429	2.43153	1.76387	2.9817	2.50403	1.93878	2.63862	2.75278	2.6827	2.4088	2.198	0.407877
WT-NF	2.37566	2.5439	2.50383	1.54705	2.17459	3.03696	3.33388	3.31139	2.08524	1.99563	1.8344	3.37988	2.09533	2.72389	2.70459	3.43632	2.6217	2.571	0.579818
WT-nodC	1.1174	1.13367	1.19272	1.05599	1.01771	0.962232	0.860506	0.971825	1.2168	1.1806	1.22858	1.04843	1.20136	1.05018	1.24189			1.099	0.114548
WT-MβCD	1.36038	1.40185	1.09206	0.794718	0.972299	0.995404	1.09905	0.976691	0.955882	0.961888	1.04524	0.968669	1.01062	1.03019	1.09127	1.06648	1.01986	1.05	0.144037
rinrk1-1-Mock	1.30597	0.946264	1.20414	0.994675	0.8833	0.822924	1.00992	1.20266	1.04539	1.23182	1.1819	1.0092	1.02304	1.06738	0.934597			1.058	0.139642
rinrk1-1-M.loti	1.0272	1.02028	1.26144	1.09	0.841925	1.07873	1.24382	0.86002	1.24046	0.933825	1.03286	1.10586	0.976938	1.00344	1.0105	1.21177	1.20697	1.067	0.130718
rinrk1-1-nodC	1.18657	1.10032	1.2039	1.0902	1.27005	1.0687	1.2181	1.17449	1.12098	1.09376	1.0641	1.18105	1.2101	1.14394	1.09249			1.148	0.063123
nrf1-1-Mock	1.02908	1.05365	0.860915	1.05445	1.3227	1.11118	1.36183	1.01398	0.920972	1.28753	0.953573	1.15771	1.22941	1.07955	1.09155			1.102	0.146693
nfr1-1-M.loti	1.00185	1.0924	1.07268	0.9958	0.980752	1.21776	0.902651	0.97648	1.11473	1.3699	0.878258	0.870493	1.00734	1.01246	1.14419			1.043	0.13286
nfr1-1-nodC	1.15158	1.1689	1.09604	1.08765	1.28326	1.22046	0.776583	1.15041	1.10382	1.12932	1.11795	1.26868	0.855151	0.933671	1.26431			1.107	0.147913
nrf5-3-Mock	0.980182	1.20652	1.11532	0.98459	1.13298	1.22406	1.00011	1.08884	1.01397	1.03887	0.999392	1.39325	1.00408	1.03056	1.08145			1.086	0.114839
nfr5-3-M.loti	0.983441	1.17542	0.925592	0.918256	0.853483	1.18297	1.1057	1.12268	1.10524	1.0059	1.03829	0.987331	0.985325	1.21824	1.02928			1.042	0.106505

## Sheet: Figure 7
Figure 7 h,Supplementary Dataset, two-tailed student t-test analysis
Calculated data Figure 7 g															raw data Figure 7 h
WT															Genotype-treatment/tip-trunk signal ratio	1	2	3	4	5	6	7	8	9	10	11	12	13	14	15	16	17	mean	SE
Variable	Mean1	Mean2	n1	n2	SE1	SE2	Tails	DF	t value	P value	P value summary	Significantly different (*P < 0.05， **P < 0.01)?			WT-Mock	1.3988	1.17262	1.13181	1.26595	1.04002	1.09342	1.03638	1.08774	1.112	1.233	1.03343	1.0634	1.12678	1.02229	1.16963			1.13248	0.0267549
Mock vs. M.loti	1.13248	2.63572	15	17	0.0267549	0.135186	Two-tailed	17	-10.9082	4.26743e-09	**	yes			WT-M.loti	2.05553	2.97081	3.12835	2.25622	3.7222	2.73884	2.99381	2.54845	3.49469	2.74267	2.7957	2.21499	1.70528	2.22676	2.1096	3.06776	2.03567	2.63572	0.135186
															rinrk1-1-Mock	1.19685	1.06727	1.20239	1.15181	1.24337	1.0792	1.20291	1.09578	1.04064	0.994822	1.04463	1.22213	1.18839	0.942794	1.17654			1.1233	0.023707
rinrk1-1															rinrk1-1-M.loti	1.25793	1.15344	1.04468	1.24579	1.26348	1.11942	1.15284	1.11323	1.14348	1.31658	1.14552	1.13106	1.09659	1.09421	0.951304	1.00167		1.13945	0.024233
Variable	Mean1	Mean2	n1	n2	SE1	SE2	Tails	DF	t value	P value	P value summary	Significantly different (*P < 0.05， **P < 0.01)?
Mock vs. M.loti	1.1233	1.13945	15	16	0.023707	0.024233	Two-tailed	29	-0.475502	0.637991		no
Figure 7 m, Supplementary Dataset, two-tailed student t-test analysis															raw data Figure 7 m
Calculated data Figure 7 l															Genotype-treatment/tip-trunk signal ratio	1	2	3	4	5	6	7	8	9	10	11	12	13	14	15	16	mean	SE
WT															WT-Mock	1.16336	1.10958	1.19697	0.955226	1.12483	1.34446	1.13352	1.19386	1.24284	1.03445	1.04747	1.14244	1.02043	1.2655	1.24781		1.14818	0.0271492
Variable	Mean1	Mean2	n1	n2	SE1	SE2	Tails	DF	t value	P value	P value summary	Significantly different (*P < 0.05， **P < 0.01)?			WT-M.loti	2.59653	2.49252	2.58214	2.43053	3.13996	2.83061	3.98788	3.43455	3.46306	2.41874	1.85645	2.3704	2.62659	1.95635	2.09015	2.7632	2.68998	0.143808
Mock vs. M.loti	1.14818	2.68998	15	16	0.0271492	0.143808	Two-tailed	16	-10.5351	1.32368e-08	**	yes			rinrk1-1-Mock	1.12149	1.01121	1.0117	1.15401	1.04041	1.01214	1.16868	1.07302	1.10069	1.08224	1.10034	0.929037	1.10966	1.04378	1.08912		1.06983	0.0161898
															rinrk1-1-M.loti	1.16225	1.09638	1.28548	1.22424	0.935318	0.984335	1.08188	1.09263	1.18647	1.31468	1.06185	1.01344	0.94782	1.22519	1.13989		1.11679	0.0303406
rinrk1-1
Variable	Mean1	Mean2	n1	n2	SE1	SE2	Tails	DF	t value	P value	P value summary	Significantly different (*P < 0.05， **P < 0.01)?
Mock vs. M.loti	1.06983	1.11679	15	15	0.0161898	0.0303406	Two-tailed	21	-1.36544	0.186562		no
Figure 7 p, Supplementary Dataset, two-tailed student t-test analysis															raw data Figure 7 p
Calculated data Figure 7 o															Genotype-treatment/tip-trunk signal ratio	1	2	3	4	5	6	7	8	9	10	11	12	13	14	15	16	mean	SE
WT															WT-Mock	1.12573	0.881975	1.18755	1.03112	1.01949	1.18839	1.32903	1.28543	1.40075	1.37455	1.0701	1.11652	1.12158	1.07378	1.11153		1.1545	0.0368694
Variable	Mean1	Mean2	n1	n2	SE1	SE2	Tails	DF	t value	P value	P value summary	Significantly different (*P < 0.05， **P < 0.01)?			WT-M.loti	1.82114	2.87633	1.72304	1.82157	1.74421	2.70875	2.73384	1.8234	1.87992	2.09919	2.32576	2.28768	2.52582	1.71894	2.13465	2.13996	2.14776	0.097957
Mock vs. M.loti	1.1545	2.14776	15	16	0.0368694	0.097957	Two-tailed	19	-9.48983	1.21507e-08	**	yes
n: root hair number from different transgenic plants
Figure 7 b, 7 c Co-IP analysis
	7 b											7 c

## Sheet: Figure 8
Figure 8 i, Supplementary Dataset, two-tailed student t-test analysis
Calculated data Figure 8 i																				raw data Figure 8 i
NFR1																				Genotype-treatment/tip-trunk signal ratio	1	2	3	4	5	6	7	8	9	10	11	12	13	14	15	16	mean	SE
Variable	Mean1	Mean2	n1	n2	SE1	SE2	Tails	DF	t value	P value	P value summary	Significantly different (*P < 0.05， **P < 0.01)?								NFR1-Mock	1.04072	1.00259	1.01778	0.881764	0.920128	1.04742	0.963946	1.11135	0.934192	0.903509	1.16239	1.18595	1.16253	1.15019	1.18614		1.04471	0.0281592
Mock vs. M.loti	1.04471	2.29339	15	15	0.0281592	0.117006	Two-tailed	16	-10.3756	1.64045e-08	**	yes								NFR1-M.loti	3.33518	2.29164	2.02786	2.06567	1.66123	2.06415	2.07368	1.88534	1.75203	2.16749	2.73029	2.84874	2.68012	2.31924	2.49811		2.29339	0.117006
																				NFR1Y429F-Mock	1.12499	1.17483	1.21165	1.04263	1.07422	1.11794	1.13991	0.911094	1.00319	1.24968	0.913375	1.03146	1.10157	1.18078	0.996135		1.0849	0.0263172
NFR1Y429F																				NFR1Y429F-M.loti	2.01347	1.71924	2.03341	1.23869	1.65319	2.07496	2.0505	2.15275	2.10154	1.42022	2.53169	1.69352	2.23738	1.84605	2.41975	2.05354	1.95249	0.0855757
Variable	Mean1	Mean2	n1	n2	SE1	SE2	Tails	DF	t value	P value	P value summary	Significantly different (*P < 0.05， **P < 0.01)?								NFR1T481A-Mock	1.08953	1.29719	1.04885	1.43499	1.16296	1.10995	1.07153	0.969027	1.09038	1.10669	1.27245	1.0783	1.28072	1.0559	1.09811	1.32758	1.15588	0.0317961
Mock vs. M.loti	1.0849	1.95249	15	16	0.0263172	0.0855757	Two-tailed	18	-9.69046	1.44573e-08	**	yes								NFR1T481A-M.loti	1.19795	0.962479	1.13589	1.14293	1.14939	0.989667	1.32499	1.05055	1.18168	0.968901	0.770957	1.05023	1.25991	0.904678	0.950648		1.06939	0.0381657
NFR1T481A
Variable	Mean1	Mean2	n1	n2	SE1	SE2	Tails	DF	t value	P value	P value summary	Significantly different (*P < 0.05， **P < 0.01)?
Mock vs. M.loti	1.15588	1.06939	16	15	0.0317961	0.0381657	Two-tailed	29	1.74992	0.0907081		no
n: root hair number from different transgenic plants
Figure 8 a In vitro kinase assays of the cytoplasmic domains (CD) of NFR1, NFR1Y429F, and NFR1T481A
Fig 8b Trans-phosphorylation assay of NFR1-CD and Flot1

## Sheet: Supplementary Figure 1
Supplementary Figure 1 c

## Sheet: Supplementary Figure 2
					Supplementary Figure 2 d

[truncated: 7 more sheets: Supplementary Figure 3, Supplementary Figure 4, Supplementary Figure 6, Supplementary Figure 7, Supplementary Figure 8, Supplementary Figure 9, Supplementary Figure 11]
